# Supplementary material for: Biological Properties and Genetic Characterization of Novel Low Pathogenic H7N3 Avian Influenza Viruses Isolated from Mallard Ducks in the Caspian Region, Dagestan, Russia
Source: Microorganisms. 2021 Apr 17;9(4):864. doi: 10.3390/microorganisms9040864 (PMC8072542; doi:10.3390/microorganisms9040864)
Supplement: Supplementary file 1 [file microorganisms-09-00864-s001.zip]

Archive with 10 entries (8 files):
- microorganisms-1165576/
- microorganisms-1165576/REV_Supplementary Files/
- microorganisms-1165576/REV_Supplementary Files/Figure S4. Root-to-tip regression analysis.pdf
- microorganisms-1165576/REV_Supplementary Files/Figures S3.zip
- microorganisms-1165576/REV_Supplementary Files/REV_Additional Information_1_Amino acid position in FLU07-1050 and FLU08-1051 H73 viruses.pdf
- microorganisms-1165576/REV_Supplementary Files/REV_Figure S1_HA_H3 numbering.pdf
- microorganisms-1165576/REV_Supplementary Files/REV_Figure S2_Nucleotide sequences percent identities.pdf
- microorganisms-1165576/REV_Supplementary Files/REV_Table S3_NCBI & GISAID_BLAST RESULTS.xlsx
- microorganisms-1165576/REV_Supplementary Files/Table S1_ Results of HI assay.pdf
- microorganisms-1165576/REV_Supplementary Files/Table S2_HA cleavage site and RBS.pdf
