# Supplementary material for: Biological Properties and Genetic Characterization of Novel Low Pathogenic H7N3 Avian Influenza Viruses Isolated from Mallard Ducks in the Caspian Region, Dagestan, Russia
Source: Microorganisms. 2021 Apr 17;9(4):864. doi: 10.3390/microorganisms9040864 (PMC8072542; doi:10.3390/microorganisms9040864)
Supplement: Supplementary file 1 [file microorganisms-09-00864-s001.zip › microorganisms-1165576/REV_Supplementary Files/REV_Table S3_NCBI & GISAID_BLAST RESULTS.xlsx]

## Sheet: NCBI
	Table S3. Sequence homology of the H7N3 strains to nucleotide sequences available in the NCBI database
	FLU07-1050
	GENE	VIRUS					Subtype	nt % identity	Accession number
	HA	A/mallard duck/Georgia/10/2016					H7N7	98.03%	MF694244.1
	NA	A/teal/Egypt/MB-D-487OP/2016					H7N3	98.68%	MN208013.1
	PB1	A/duck/Hubei/ZYSYG3/2015			Query cover=99, but higer score		H6N2	98.76%	KY415829.1
	PB1	A/northern shoveler/Egypt/MB-D-695C/2016 Query cover=100					H7N3	98.59%	MN208053.1
	PB2	A/barnacle goose/Netherlands/2/2014					H3N6	99.23%	MF145805.1
	PA	A/mallard duck/Georgia/10/2016					H7N7	98.66%	MF694149.1
	MP	A/pintail/Egypt/MB-D-384C/2015					H3N6	99.51%	MN208008.1
	NP	A/teal/Egypt/MB-D-487OP/2016					H7N3	99.42%	MN208011.1
	NS	A/domestic duck/Georgia/1/2015					H6N2	98.87%	MF693931.1
	FLU08-1051
	GENE	VIRUS					Subtype	nt % identity	Accession number
	HA	A/mallard duck/Georgia/10/2016					H7N7	98.03%	MF694244.1
	NA	A/teal/Egypt/MB-D-487OP/2016					H7N3	98.69%	MN208013.1
	PB1	A/duck/Hubei/ZYSYG3/2015			Query cover=99, but higer score		H6N2	98.75%	KY415829.1
	PB1	A/northern shoveler/Egypt/MB-D-695C/2016 Query cover=100					H7N3	98.59%	MN208053.1
	PB2	A/barnacle goose/Netherlands/2/2014					H3N6	99.27%	MF145805.1
	PA	A/mallard duck/Georgia/10/2016					H7N7	98.74%	MF694149.1
	MP	A/pintail/Egypt/MB-D-384C/2015					H3N6	99.51%	MN208008.1
	NP	A/teal/Egypt/MB-D-487OP/2016					H7N3	99.36%	MN208011.1
	NS	A/domestic duck/Georgia/1/2015					H6N2	98.87%	MF693931.1
		viruses found by both NCBI and GISAID BLAST

## Sheet: GISAID
	Table S3. Sequence homology of the H7N3 strains to nucleotide sequences available in the GISAID database
	FLU07-1050
	GENE	VIRUS					Subtype	nt % identity	Accession number
	HA	A/mallard duck/Georgia/10/2016					H7N7	1688/1722 (98%)	EPI1307083
	NA	A/teal/Egypt/MB-D-487OP/2016					H7N3	1421/1440 (98%)	EPI1581282
	PB1	A/duck/Hubei/ZYSYG3/2015			Query cover=99, but higer score		H6N2	2301/2330 (98%)	EPI942215
	PB1	A/northern shoveler/Egypt/MB-D-695C/2016 Query cover=100					H7N3	2308/2341 (98%)	EPI1581322
	PB2	A/barnacle goose/Netherlands/2/2014					H3N6	2320/2337 (99%)	EPI1010642
	PA	A/gadwall/Chany/97/2016					H6N8	2210/2233 (98%)	EPI926008
	PA	A/green sandpiper/Kurgan/1050/2018					H3N8	2187/2208 (99%)	EPI1440612
	MP	A/pintail/Egypt/MB-D-384C/2015					H3N6	1016/1021 (99%)	EPI1581277
	NP	A/teal/Egypt/MB-D-487OP/2016					H7N3	1555/1564 (99%)	EPI1581280
	NS	A/duck/Hungary/1147/2019					H6N8	873/883 (98%)	EPI1478985
	FLU08-1051
	GENE	VIRUS					Subtype	nt % identity	Accession number
	HA	A/mallard duck/Georgia/10/2016					H7N7	1688/1722 (98%)	EPI1307083
	NA	A/teal/Egypt/MB-D-487OP/2016					H7N3	1428/1447 (98%)	EPI1581282
	PB1	A/duck/Hubei/ZYSYG3/2015			Query cover=99, but higer score		H6N2	2300/2329 (98%)	EPI942215
	PB1	A/northern shoveler/Egypt/MB-D-695C/2016 Query cover=100					H7N3	2307/2340 (98%)	EPI1581322
	PB2	A/barnacle goose/Netherlands/2/2014					H3N6	2316/2333 (99%)	EPI1010642
	PA	A/gadwall/Chany/97/2016					H6N8	2205/2226 (99%)	EPI926008
	PA	A/green sandpiper/Kurgan/1050/2018					H3N8	2188/2208 (99%)	EPI1440612
	MP	A/pintail/Egypt/MB-D-384C/2015					H3N6	1017/1022 (99%)	EPI1581277
	NP	A/teal/Egypt/MB-D-487OP/2016					H7N3	1553/1563 (99%)	EPI1581280
	NS	A/duck/Hungary/1147/2019					H6N8	873/883 (98%)	EPI1478985
		viruses found by both NCBI and GISAID BLAST
